# Supplementary material for: Molecular signature of response to preoperative radiotherapy in locally advanced breast cancer
Source: Radiat Oncol. 2018 Oct 1;13:193. doi: 10.1186/s13014-018-1129-4 (PMC6167820; doi:10.1186/s13014-018-1129-4)
Supplement: Supplementary file 4 — Table S1. Clinico-pathological characteristics of the pre-radiotherapy LABC sample series included in the study. (XLSX 16 kb) [file 13014_2018_1129_MOESM4_ESM.xlsx]

## Sheet: Sheet1
Supplementary Table 1. Clinico-pathological characterisitcs of the preRT LABC sample series included in the study
		discovery set			validation set
Platform		microarray			qRT-PCR		Fisher's
Total No. Samples		n=11			n=42		p-value
		n	(%)		n	(%)
Age at diagnosis		11			42
	mean	56.81			54.67		0.4904
	range	44-71			37-71
	sd	7.40025			9.46281
Stage		11			42
	IIIa	8	(72.73%)		31	(73.8%)	0.942
	IIIb	3	(27.27%)		11	(26.2%)
Grade		11			36
	1	0	(0%)		0	(0%)	0.169
	2	9	(81.8%)		23	(95.8%)
	3	2	(18.2%)		1	(4.2%)
Tumor type		11			42
	CDI	5	(45.5%)		11	(26.2%)	0.179
	CLI	4	(36.4%)		10	(23.8%)
	tubular	0	(0%)		0	(0%)
	medular	1	(9.09%)		2	(4.76%)
	Other	1	(9.09%)		19	(45.2%)
Estrogen Receptor		11			29
	negative	3	(42.9%)		8	(27.6%)	0.431
	positive	4	(57.1%)		21	(72.4%)
Progesteron Receptor		8			35
	negative	5	(62.5%)		23	(65.7%)	0.863
	positive	3	(37.5%)		12	(34.3%)
HER2		5			28
	negative	5	(100%)		24	(85.7%)	0.367
	positive	0	(0%)		4	(11.3%)
Ki67		5	5		28
	0-5%	2	(40.0%)		8	(28.6%)	0.876
	6-25%	1	(20.0%)		7	(25.0%)
	>25%	2	(40.0%)		13	(46.4%)
Molecular subtype		5	5		23
	luminal A	3	(60.0%)		15	(65.2%)	0.601
	luminal B	0	(0%)		2	(8.7%)
	basal-like	2	(40.0%)		4	(17.4%)
	HER2	0	(0%)		2	(8.7%)
Clinical Response to pRT		11			42
	cCR	3	(27.3%)		8	(19.1%)	0.329
	cPR	3	(27.3%)		22	(52.4%)
	cSD	5	(45.5%)		12	(28.4%)
	cPD	0	(0%)		0	(0%)
Radiotherapy Response		11			42
	non-responder	5	(45.5%)		12	(28.6%)	0.286
	responder	6	(54.6%)		30	(71.4%)
Adjuvant Therapy		11	5		42
	no	1	(9.1%)		2	(4.8%)	0.58
	yes	10	(90.9%)		40	(95.2%)
Adjuvant Hormonal Therapy		11	5		42
	no	5	(45.5%)		24	(57.1%)	0.41
	Nolvadex	6	(54.6%)		15	(35.7%)
	RO castration	0	(0%)		3	(7.1%)
	both	0	(0%)		0	(0%)
Adjuvant Chemotherapy		11	5		42
	no	6	(54.6%)		8	(19.1%)	0.045
	CMF	4	(36.4%)		20	(47.6%)
	FAC	1	(9.1%)		14	(33.3%)
