# Supplementary material for: Molecular signature of response to preoperative radiotherapy in locally advanced breast cancer
Source: Radiat Oncol. 2018 Oct 1;13:193. doi: 10.1186/s13014-018-1129-4 (PMC6167820; doi:10.1186/s13014-018-1129-4)
Supplement: Supplementary file 5 — Table S2. List of 192 differentially expressed transcripts between radio-responders and radioresistant pre-operative LABC samples. (XLSX 42 kb) [file 13014_2018_1129_MOESM5_ESM.xlsx]

## Sheet: Sheet1
Gene Name	GeneSymbol	GeneName	Description	Cytoband	unadj.p	FDR_indep	AVR R	SD R	AVR NR	SD NR	log2(FC)	FC
A_33_P3309289	ST3GAL4	ST3 beta-galactoside alpha-2,3-sialyltransferase 4	Homo sapiens cDNA FLJ11867 fis, clone HEMBA1006976, weakly similar to H.sapiens mRNA for Gal-beta(1-3/1-4)GlcNAc alpha-2.3-sialyltransferase. [AK021929]	hs|11q24.2	2.4e-06	0.0371506	8.2316	0.719669	11.5596	0.89094	-3.32804	0.0995772
A_21_P0002325	XLOC_001776	0	BROAD Institute lincRNA (XLOC_001776), lincRNA [TCONS_00003960]	hs|2q31.3	2.6e-06	0.0371506	8.34818	0.551788	11.4279	0.89421	-3.07977	0.118276
A_33_P3419790	C6orf105	chromosome 6 open reading frame 105	chromosome 6 open reading frame 105 [Source:HGNC Symbol;Acc:21214] [ENST00000379413]	hs|6p24.1	3.7e-06	0.0371506	8.69492	0.370539	11.2432	0.731163	-2.54824	0.170963
A_21_P0012495	XLOC_l2_009811	0	ALU8_HUMAN (P39195) Alu subfamily SX sequence contamination warning entry, partial (13%) [THC2533436]	hs|3q13.12	4.7e-06	0.0371506	8.7706	0.541219	11.5286	0.785203	-2.75795	0.147834
A_33_P3382296	LOC100129662	uncharacterized LOC100129662	Homo sapiens uncharacterized LOC100129662 (LOC100129662), non-coding RNA [NR_038405]	hs|Xq26.3	4.7e-06	0.0371506	9.37569	0.593041	12.1845	0.77483	-2.80878	0.142716
A_21_P0013610	XLOC_l2_015075	0	0	hs|9q34.3	5.2e-06	0.0371506	7.80988	0.73503	10.491	0.500347	-2.68115	0.155917
A_21_P0001559	XLOC_000943	0	BROAD Institute lincRNA (XLOC_000943), lincRNA [TCONS_00001611]	hs|1p21.1	6.2e-06	0.0376042	6.75127	0.462027	9.74693	1.04074	-2.99566	0.125376
A_21_P0008125	LOC100506394	uncharacterized LOC100506394	Homo sapiens uncharacterized LOC100506394 (LOC100506394), non-coding RNA [NR_044993]	hs|13q34	7.8e-06	0.0378077	7.79042	0.58639	10.0074	0.314577	-2.21702	0.215086
A_33_P3333146	RAP1GAP2	RAP1 GTPase activating protein 2	Homo sapiens RAP1 GTPase activating protein 2 (RAP1GAP2), transcript variant 1, mRNA [NM_015085]	hs|17p13.3	8e-06	0.0378077	8.95868	0.469214	11.4623	0.748561	-2.50365	0.17633
A_23_P104224	A1CF	APOBEC1 complementation factor	Homo sapiens APOBEC1 complementation factor (A1CF), transcript variant 3, mRNA [NM_138933]	hs|10q11.23	9.4e-06	0.0387421	8.30232	0.590191	10.848	0.699911	-2.54571	0.171263
A_33_P3245922	MAP3K4	mitogen-activated protein kinase kinase kinase 4	Homo sapiens mitogen-activated protein kinase kinase kinase 4 (MAP3K4), transcript variant 2, mRNA [NM_006724]	hs|6q26	1.06e-05	0.0387421	8.40752	0.284621	10.4102	0.526263	-2.00273	0.249528
A_21_P0008612	XLOC_011213	0	BROAD Institute lincRNA (XLOC_011213), lincRNA [TCONS_00023352]	hs|15q14	1.09e-05	0.0387421	8.7449	0.505593	11.181	0.719408	-2.43614	0.184777
A_21_P0003889	XLOC_003872	0	BROAD Institute lincRNA (XLOC_003872), lincRNA [TCONS_00009024]	hs|4p16.1	1.35e-05	0.0441126	9.4831	0.747305	11.8867	0.393105	-2.40363	0.188989
A_33_P3419321	CHD5	chromodomain helicase DNA binding protein 5	Homo sapiens chromodomain helicase DNA binding protein 5 (CHD5), mRNA [NM_015557]	hs|1p36.31	1.76e-05	0.0513346	9.73374	0.889955	12.4283	0.56157	-2.69458	0.154473
A_33_P3386463	0	0	0	hs|15q25.2	1.81e-05	0.0513346	7.42754	0.589618	9.51292	0.356712	-2.08538	0.235634
A_23_P256021	LAS1L	LAS1-like (S. cerevisiae)	Homo sapiens LAS1-like (S. cerevisiae) (LAS1L), transcript variant 1, mRNA [NM_031206]	hs|Xq12	1.96e-05	0.0520893	9.95396	0.681609	12.3544	0.60669	-2.40047	0.189403
A_33_P3347503	0	0	0	hs|9p13.1	2.34e-05	0.0578078	9.9335	1.05436	13.03	0.804673	-3.09649	0.116914
A_21_P0004141	XLOC_004882	0	BROAD Institute lincRNA (XLOC_004882), lincRNA [TCONS_00009697]	hs|5q13.2	2.57e-05	0.0578078	7.61138	0.467291	9.83323	0.726203	-2.22185	0.214366
A_33_P3272962	DEFB128	defensin, beta 128	Homo sapiens defensin, beta 128 (DEFB128), mRNA [NM_001037732]	hs|20p13	3.09e-05	0.0578078	9.01652	0.396595	10.8272	0.421471	-1.81065	0.285063
A_33_P3405114	ENHO	energy homeostasis associated	Homo sapiens energy homeostasis associated (ENHO), mRNA [NM_198573]	hs|9p13.3	3.11e-05	0.0578078	7.56021	0.564791	9.66932	0.55765	-2.10911	0.23179
A_21_P0003936	XLOC_004844	0	PREDICTED: Homo sapiens hypothetical LOC100506526 (LOC100506526), miscRNA [XR_108602]	hs|5q12.1	3.3e-05	0.0578078	9.12915	0.671103	11.5045	0.711507	-2.37535	0.192729
A_21_P0008318	XLOC_010798	0	BROAD Institute lincRNA (XLOC_010798), lincRNA [TCONS_00022963]	hs|14q13.3	3.34e-05	0.0578078	6.9446	0.380688	8.7072	0.396652	-1.7626	0.294716
A_33_P3631491	CECR9	cat eye syndrome chromosome region, candidate 9 (non-protein coding)	Homo sapiens Cat eye syndrome critical region candidate gene number 9 (CECR9) gene, partial sequence. [AF307449]	hs|22q11.1	3.39e-05	0.0578078	8.31998	0.735084	10.6434	0.576105	-2.32345	0.199789
A_33_P3374318	0	0	0	hs|2q12.1	3.39e-05	0.0578078	8.38778	0.791566	10.8447	0.639421	-2.45693	0.182134
A_21_P0001426	XLOC_000578	0	BROAD Institute lincRNA (XLOC_000578), lincRNA [TCONS_00001294]	hs|1q41	3.4e-05	0.0578078	8.85448	0.524554	10.8861	0.542413	-2.03165	0.244574
A_23_P112026	IDO1	indoleamine 2,3-dioxygenase 1	Homo sapiens indoleamine 2,3-dioxygenase 1 (IDO1), mRNA [NM_002164]	hs|8p11.21	3.54e-05	0.0578078	8.97024	0.724813	11.3223	0.634151	-2.35204	0.195868
A_21_P0006467	XLOC_008251	0	BROAD Institute lincRNA (XLOC_008251), lincRNA [TCONS_00017098]	hs|Xq27.3	3.7e-05	0.0578078	8.26963	0.778878	10.7632	0.719392	-2.49358	0.177565
A_21_P0012284	XLOC_l2_009467	0	BROAD Institute lincRNA (XLOC_l2_009467), lincRNA [TCONS_l2_00017898]	hs|22q11.21	3.8e-05	0.0578078	8.01205	0.846753	10.4327	0.530971	-2.42068	0.186768
A_33_P3210735	LRRC55	leucine rich repeat containing 55	Homo sapiens leucine rich repeat containing 55 (LRRC55), mRNA [NM_001005210]	hs|11q12.1	3.94e-05	0.0578774	9.64938	0.985476	12.5311	0.841409	-2.88171	0.135681
A_23_P100499	ROGDI	rogdi homolog (Drosophila)	Homo sapiens rogdi homolog (Drosophila) (ROGDI), mRNA [NM_024589]	hs|16p13.3	4.07e-05	0.0578774	8.67074	0.441991	10.6193	0.580325	-1.94859	0.259069
A_33_P3209361	LOC100130015	5-hydroxyisourate hydrolase pseudogene	Homo sapiens 5-hydroxyisourate hydrolase pseudogene (LOC100130015), transcript variant 2, non-coding RNA [NR_027335]	hs|16q24.3	4.21e-05	0.0579002	9.40674	0.99937	12.2807	0.831472	-2.87397	0.136411
A_23_P15786	KRT25	keratin 25	Homo sapiens keratin 25 (KRT25), mRNA [NM_181534]	hs|17q21.2	4.35e-05	0.0579604	7.78329	0.502666	9.9848	0.77433	-2.20151	0.217409
A_33_P3391596	LAMA4	laminin, alpha 4	Homo sapiens laminin, alpha 4 (LAMA4), transcript variant 1, mRNA [NM_001105206]	hs|6q21	4.56e-05	0.0579839	7.51729	0.360095	9.50217	0.698402	-1.98487	0.252635
A_21_P0009131	XLOC_011989	0	BROAD Institute lincRNA (XLOC_011989), lincRNA [TCONS_00025039]	hs|16q22.1	4.64e-05	0.0579839	9.53436	0.78545	12.0806	0.81729	-2.54619	0.171207
A_33_P3344156	PLA2G2C	phospholipase A2, group IIC	Homo sapiens phospholipase A2, group IIC (PLA2G2C), mRNA [NM_001105572]	hs|1p36.12	4.91e-05	0.0579839	9.30011	0.941457	12.01	0.788239	-2.70985	0.152845
A_33_P3246528	CCDC114	coiled-coil domain containing 114	Homo sapiens coiled-coil domain containing 114 (CCDC114), transcript variant 2, mRNA [NM_144577]	hs|19q13.33	5.09e-05	0.0579839	7.85831	0.575067	9.8543	0.525662	-1.99599	0.250695
A_23_P37718	CNGB1	cyclic nucleotide gated channel beta 1	Homo sapiens cyclic nucleotide gated channel beta 1 (CNGB1), transcript variant 1, mRNA [NM_001297]	hs|16q21	5.15e-05	0.0579839	7.88624	0.593155	9.75772	0.318255	-1.87148	0.273293
A_19_P00802154	0	0	PREDICTED: Homo sapiens hypothetical LOC100652827 (LOC100652827), miscRNA [XR_132519]	hs|6p12.1	5.34e-05	0.0579839	9.13571	0.969604	11.9296	0.859125	-2.79385	0.1442
A_33_P3340565	PRSS53	protease, serine, 53	Homo sapiens protease, serine, 53 (PRSS53), mRNA [NM_001039503]	hs|16p11.2	5.59e-05	0.0579839	7.76267	0.149802	9.48657	0.600732	-1.7239	0.30273
A_21_P0000964	LOC284551	uncharacterized LOC284551	Homo sapiens uncharacterized LOC284551 (LOC284551), non-coding RNA [NR_027085]	hs|1p35.2	5.65e-05	0.0579839	9.17161	0.726564	11.4039	0.613072	-2.23227	0.212823
A_33_P3238415	GSG1	germ cell associated 1	Homo sapiens germ cell associated 1 (GSG1), transcript variant 3, mRNA [NM_001080554]	hs|12p13.1	5.7e-05	0.0579839	7.69512	0.68052	9.90299	0.651696	-2.20787	0.216454
A_33_P3272105	FLJ38576	uncharacterized LOC651430	PREDICTED: Homo sapiens hypothetical LOC651430 (FLJ38576), miscRNA [XR_112683]	hs|4q35.2	5.97e-05	0.0579839	7.42995	0.466789	9.44941	0.698357	-2.01947	0.246649
A_21_P0006399	XLOC_007895	0	BROAD Institute lincRNA (XLOC_007895), lincRNA [TCONS_00016507]	hs|9q34.3	5.99e-05	0.0579839	8.14519	0.487883	10.125	0.64156	-1.97978	0.253528
A_33_P3298539	APOA1	apolipoprotein A-I	Homo sapiens apolipoprotein A-I (APOA1), mRNA [NM_000039]	hs|11q23.3	6.17e-05	0.0579839	7.31595	0.844121	9.45839	0.211033	-2.14244	0.226496
A_21_P0004062	XLOC_004555	0	601186154F1 NIH_MGC_8 Homo sapiens cDNA clone IMAGE:3543708 5', mRNA sequence [BE270324]	hs|5q31.1	6.19e-05	0.0579839	8.79162	0.618795	11.0703	0.808982	-2.27863	0.206093
A_21_P0014607	LOC100286988	uncharacterized LOC100286988	PREDICTED: Homo sapiens hypothetical LOC100286988 (LOC100286988), miscRNA [XR_110501]	hs|1p34.2	6.26e-05	0.0579839	7.71783	0.676724	9.67085	0.336722	-1.95302	0.258275
A_33_P3324004	CCL15	chemokine (C-C motif) ligand 15	Homo sapiens chemokine (C-C motif) ligand 15 (CCL15), mRNA [NM_032965]	hs|17q12	6.57e-05	0.0582076	10.5225	0.636604	12.6024	0.600121	-2.07995	0.236523
A_21_P0013081	XLOC_l2_013000	0	BROAD Institute lincRNA (XLOC_l2_013000), lincRNA [TCONS_l2_00024768]	hs|6p21.1	6.71e-05	0.0582076	6.93952	0.461137	8.79065	0.555757	-1.85114	0.277174
A_33_P3307147	GRIK2	glutamate receptor, ionotropic, kainate 2	Homo sapiens glutamate receptor, ionotropic, kainate 2 (GRIK2), transcript variant 3, mRNA [NM_001166247]	hs|6q16.3	6.81e-05	0.0582076	9.7814	0.426801	11.5912	0.547524	-1.80984	0.285223
A_33_P3377994	WNK4	WNK lysine deficient protein kinase 4	Homo sapiens WNK lysine deficient protein kinase 4 (WNK4), mRNA [NM_032387]	hs|17q21.31	6.97e-05	0.0582076	7.70149	0.591718	9.44454	0.124899	-1.74305	0.298738
A_21_P0002432	XLOC_002070	0	BROAD Institute lincRNA (XLOC_002070), lincRNA [TCONS_00004230]	hs|2p21	7.13e-05	0.0582076	7.12417	0.763208	9.33234	0.588571	-2.20817	0.216409
A_33_P3380783	LOC100128184	uncharacterized LOC100128184	Homo sapiens cDNA FLJ46151 fis, clone TESTI4000957. [AK128032]	hs|20q13.33	7.21e-05	0.0582076	9.68629	0.660017	11.8285	0.661355	-2.14224	0.226527
A_33_P3324065	FBF1	Fas (TNFRSF6) binding factor 1	Homo sapiens Fas (TNFRSF6) binding factor 1 (FBF1), mRNA [NM_001080542]	hs|17q25.1	7.24e-05	0.0582076	6.71403	0.53067	8.51426	0.420849	-1.80023	0.287129
A_21_P0012333	KCNMB3	potassium large conductance calcium-activated channel, subfamily M beta member 3	Homo sapiens potassium large conductance calcium-activated channel, subfamily M beta member 3 (KCNMB3), transcript variant 1, mRNA [NM_171828]	hs|3q26.32	7.51e-05	0.0585973	11.2416	0.841739	13.582	0.64032	-2.34044	0.197451
A_21_P0004536	XLOC_004632	0	BROAD Institute lincRNA (XLOC_004632), lincRNA [TCONS_00010831]	hs|5q35.1	7.66e-05	0.0585973	11.1904	0.490298	13.0088	0.513255	-1.81835	0.283545
A_23_P65983	CCDC102A	coiled-coil domain containing 102A	Homo sapiens coiled-coil domain containing 102A (CCDC102A), mRNA [NM_033212]	hs|16q21	7.7e-05	0.0585973	8.00343	0.485839	9.77402	0.459844	-1.77059	0.293089
A_24_P315921	0	0	Homo sapiens cDNA FLJ36340 fis, clone THYMU2006468. [AK093659]	hs|1p34.3	7.92e-05	0.0592384	11.609	0.894387	14.0477	0.690232	-2.43875	0.184444
A_23_P25030	HSD17B6	hydroxysteroid (17-beta) dehydrogenase 6 homolog (mouse)	Homo sapiens hydroxysteroid (17-beta) dehydrogenase 6 homolog (mouse) (HSD17B6), mRNA [NM_003725]	hs|12q13.3	8.1e-05	0.0595127	7.03572	0.657458	9.06642	0.5633	-2.0307	0.244736
A_21_P0007140	LOC100506066	uncharacterized LOC100506066	PREDICTED: Homo sapiens hypothetical LOC100506066 (LOC100506066), miscRNA [XR_109053]	hs|11p15.4	8.55e-05	0.0618065	10.4923	1.26813	13.2456	0.256733	-2.75327	0.148314
A_33_P3358957	PAPL	iron/zinc purple acid phosphatase-like protein	Homo sapiens iron/zinc purple acid phosphatase-like protein (PAPL), mRNA [NM_001004318]	hs|19q13.2	9.06e-05	0.0643671	8.35079	0.200579	9.77904	0.325719	-1.42825	0.371582
A_33_P3378880	0	0	histone cluster 1, H4c [Source:HGNC Symbol;Acc:4787] [ENST00000377803]	hs|6p22.2	9.22e-05	0.064401	6.98249	0.499899	9.13218	0.870731	-2.14969	0.225361
A_23_P45976	RAP1GAP	RAP1 GTPase activating protein	Homo sapiens RAP1 GTPase activating protein (RAP1GAP), transcript variant 3, mRNA [NM_002885]	hs|1p36.12	9.37e-05	0.0644356	7.45086	0.379818	8.99559	0.321994	-1.54473	0.342761
A_21_P0000776	LOC100628307	uncharacterized LOC100628307	Homo sapiens uncharacterized LOC100628307 (LOC100628307), non-coding RNA [NR_038355]	hs|14q31.1	9.6e-05	0.0649844	8.19646	0.486282	10.5806	1.08035	-2.38415	0.191557
A_21_P0013944	LOC100289090	uncharacterized protein LOC100289090	PREDICTED: Homo sapiens hypothetical protein LOC100289090 (LOC100289090), mRNA [XM_002343339]	hs|15q15.1	0.0001018	0.066998	8.45156	0.793829	10.5828	0.536117	-2.1312	0.228268
A_21_P0008727	XLOC_011436	0	BX088676 Soares_testis_NHT Homo sapiens cDNA clone IMAGp998B223475, mRNA sequence [BX088676]	hs|15q14	0.0001029	0.066998	8.10429	0.472481	9.85385	0.514516	-1.74956	0.297393
A_33_P3238944	0	0	0	hs|7q34	0.0001037	0.066998	8.13834	0.778723	10.2863	0.590999	-2.14796	0.225631
A_21_P0008259	XLOC_010654	0	BROAD Institute lincRNA (XLOC_010654), lincRNA [TCONS_00022293]	hs|13q22.1	0.0001146	0.0727847	6.81434	0.856392	8.82345	0.107429	-2.00911	0.248426
A_23_P54736	GNG13	guanine nucleotide binding protein (G protein), gamma 13	Homo sapiens guanine nucleotide binding protein (G protein), gamma 13 (GNG13), mRNA [NM_016541]	hs|16p13.3	0.0001161	0.0727847	9.51565	0.643867	11.4352	0.53277	-1.91951	0.264344
A_21_P0007024	XLOC_008968	0	BROAD Institute lincRNA (XLOC_008968), lincRNA [TCONS_00018618]	hs|10q26.12	0.0001222	0.0743007	7.03216	0.497589	9.01885	0.777789	-1.98669	0.252317
A_23_P157051	AP4M1	adaptor-related protein complex 4, mu 1 subunit	Homo sapiens adaptor-related protein complex 4, mu 1 subunit (AP4M1), mRNA [NM_004722]	hs|7q22.1	0.0001237	0.0743007	7.67911	0.196085	6.15098	0.515669	1.52813	2.88412
A_21_P0012434	XLOC_l2_010113	0	BROAD Institute lincRNA (XLOC_l2_010113), lincRNA [TCONS_l2_00019174]	hs|3p25.2	0.0001248	0.0743007	7.91475	0.483637	9.84626	0.739844	-1.93151	0.262154
A_21_P0008024	LINC00442	long intergenic non-protein coding RNA 442	Homo sapiens long intergenic non-protein coding RNA 442 (LINC00442), non-coding RNA [NR_026852]	hs|13q12.11	0.0001255	0.0743007	7.54548	0.276144	9.25854	0.668263	-1.71305	0.305014
A_21_P0006568	XLOC_008039	0	BROAD Institute lincRNA (XLOC_008039), lincRNA [TCONS_00017449]	0	0.0001332	0.0765996	7.04801	0.887256	9.25673	0.558063	-2.20872	0.216326
A_24_P82106	MMP14	matrix metallopeptidase 14 (membrane-inserted)	Homo sapiens matrix metallopeptidase 14 (membrane-inserted) (MMP14), mRNA [NM_004995]	hs|14q11.2	0.0001379	0.0765996	9.95255	0.819311	12.1638	0.688622	-2.21129	0.215941
A_21_P0006317	XLOC_007842	0	BROAD Institute lincRNA (XLOC_007842), lincRNA [TCONS_00016473]	hs|9q33.1	0.0001387	0.0765996	8.84049	1.22764	11.7004	0.833093	-2.85988	0.137749
A_33_P3323934	0	0	0	hs|11q21	0.00014	0.0765996	8.00683	0.509504	9.8355	0.632457	-1.82867	0.281524
A_24_P254949	PGM5	phosphoglucomutase 5	Homo sapiens phosphoglucomutase 5 (PGM5), mRNA [NM_021965]	hs|9q21.11	0.0001403	0.0765996	10.1753	1.32045	13.0433	0.650866	-2.86793	0.136984
A_21_P0012107	LOC646324	uncharacterized LOC646324	Homo sapiens uncharacterized LOC646324 (LOC646324), non-coding RNA [NR_037195]	hs|2q35	0.0001434	0.0765996	8.47823	0.343859	9.95731	0.369056	-1.47908	0.358718
A_21_P0001443	XLOC_000635	0	DB457269 RIKEN full-length enriched human cDNA library, testis Homo sapiens cDNA clone H013076P06 5', mRNA sequence [DB457269]	hs|1q43	0.0001495	0.0765996	7.3952	0.645021	9.48909	0.792272	-2.09389	0.234248
A_21_P0007651	XLOC_009932	0	BROAD Institute lincRNA (XLOC_009932), lincRNA [TCONS_00020615]	hs|12q24.31	0.0001522	0.0765996	10.5476	0.860082	12.6317	0.46194	-2.0841	0.235843
A_33_P3248028	0	0	0	hs|13q32.1	0.000153	0.0765996	7.01681	0.534129	8.76198	0.524262	-1.74517	0.298298
A_33_P3268408	0	0	0	hs|6p12.1	0.0001544	0.0765996	8.84482	0.589726	10.6249	0.497303	-1.78006	0.291171
A_33_P3258046	TAC4	tachykinin 4 (hemokinin)	Homo sapiens tachykinin 4 (hemokinin) (TAC4), transcript variant alpha, mRNA [NM_170685]	hs|17q21.33	0.000159	0.0765996	7.07033	0.664756	8.99308	0.588217	-1.92276	0.26375
A_21_P0009821	LOC100652730	uncharacterized LOC100652730	PREDICTED: Homo sapiens hypothetical LOC100652730 (LOC100652730), miscRNA [XR_132670]	hs|20q13.33	0.0001595	0.0765996	6.66289	0.589841	8.32251	0.303215	-1.65962	0.316523
A_21_P0005279	XLOC_006332	0	TCBAP1E11446 Pediatric pre-B cell acute lymphoblastic leukemia Baylor-HGSC project=TCBA Homo sapiens cDNA clone TCBAP1144, mRNA sequence [BM151928]	hs|7p22.3	0.0001596	0.0765996	8.76477	0.634281	10.4782	0.309631	-1.71347	0.304925
A_21_P0011716	XLOC_l2_006832	0	BROAD Institute lincRNA (XLOC_l2_006832), lincRNA [TCONS_l2_00012718]	hs|19q13.42	0.00016	0.0765996	7.82767	0.382569	9.29541	0.327545	-1.46775	0.361547
A_24_P226278	PHF15	PHD finger protein 15	Homo sapiens PHD finger protein 15 (PHF15), mRNA [NM_015288]	hs|5q31.1	0.0001614	0.0765996	7.0541	0.546075	8.72286	0.410819	-1.66876	0.314524
A_19_P00318172	0	0	PREDICTED: Homo sapiens hypothetical protein LOC284804 (LOC284804), mRNA [XM_003118803]	hs|20q11.21	0.0001663	0.0765996	6.74056	0.374712	8.30905	0.493515	-1.56848	0.337163
A_21_P0006239	LOC100506532	uncharacterized LOC100506532	PREDICTED: Homo sapiens hypothetical LOC100506532 (LOC100506532), miscRNA [XR_109854]	hs|9q34.3	0.0001666	0.0765996	7.63328	0.55234	9.31897	0.436035	-1.68569	0.310855
A_33_P3363186	0	0	Q6IMN1_HUMAN (Q6IMN1) Growth arrest-specific 6, partial (6%) [THC2779442]	hs|13q34	0.0001668	0.0765996	10.7455	1.07045	13.1166	0.498612	-2.3711	0.193299
A_33_P3316671	0	0	0	hs|7q33	0.0001669	0.0765996	11.7183	0.391141	13.2508	0.428858	-1.53245	0.34569
A_23_P160809	COG2	component of oligomeric golgi complex 2	Homo sapiens component of oligomeric golgi complex 2 (COG2), transcript variant 1, mRNA [NM_007357]	hs|1q42.2	0.0001678	0.0765996	9.15702	0.750861	6.83621	0.940571	2.32081	4.99612
A_33_P3405451	TTC28-AS1	TTC28 antisense RNA 1 (non-protein coding)	Homo sapiens TTC28 antisense RNA 1 (non-protein coding) (TTC28-AS1), transcript variant 1, non-coding RNA [NR_026963]	hs|22q12.1	0.0001681	0.0765996	9.17819	0.908073	11.3151	0.481628	-2.13688	0.22737
A_21_P0005290	XLOC_006398	0	BROAD Institute lincRNA (XLOC_006398), lincRNA [TCONS_00013148]	hs|7p14.3	0.0001689	0.0765996	7.00741	0.513912	8.72177	0.532562	-1.71437	0.304736
A_24_P106839	WHSC1L1	Wolf-Hirschhorn syndrome candidate 1-like 1	Homo sapiens Wolf-Hirschhorn syndrome candidate 1-like 1 (WHSC1L1), transcript variant long, mRNA [NM_023034]	hs|8p11.23	0.0001725	0.0773909	8.14681	0.51975	6.62743	0.167235	1.51939	2.8667
A_33_P3409347	C19orf53	chromosome 19 open reading frame 53	Homo sapiens chromosome 19 open reading frame 53 (C19orf53), mRNA [NM_014047]	hs|19p13.2	0.0001775	0.0788334	7.89329	0.698626	9.7487	0.468465	-1.85541	0.276355
A_21_P0014859	LOC100652728	uncharacterized LOC100652728	PREDICTED: Homo sapiens hypothetical LOC100652728 (LOC100652728), miscRNA [XR_132746]	hs|6q24.2	0.0001912	0.0835471	7.60747	0.466947	9.41042	0.707216	-1.80295	0.286588
A_21_P0005020	PSORS1C3	psoriasis susceptibility 1 candidate 3 (non-protein coding)	Homo sapiens psoriasis susceptibility 1 candidate 3 (non-protein coding) (PSORS1C3), non-coding RNA [NR_026816]	hs|6p21.33	0.0001943	0.0835471	8.0447	0.664052	9.86289	0.498688	-1.81819	0.283577
A_21_P0014032	LOC100130148	uncharacterized LOC100130148	Homo sapiens uncharacterized LOC100130148 (LOC100130148), non-coding RNA [NR_024560]	hs|17q21.31	0.0001955	0.0835471	7.33371	0.391746	8.87635	0.477484	-1.54264	0.343256
A_21_P0012814	XLOC_l2_011365	0	BROAD Institute lincRNA (XLOC_l2_011365), lincRNA [TCONS_l2_00022059]	hs|4q34.1	0.000196	0.0835471	8.11204	0.817808	10.1469	0.557627	-2.03487	0.244029
A_21_P0007684	XLOC_009994	0	BROAD Institute lincRNA (XLOC_009994), lincRNA [TCONS_00020694]	hs|12p13.31	0.0001993	0.0841271	11.0932	0.932654	13.4356	0.789403	-2.34237	0.197186
A_19_P00321346	0	0	UI-H-FH1-bfk-h-04-0-UI.s1 NCI_CGAP_FH1 Homo sapiens cDNA clone UI-H-FH1-bfk-h-04-0-UI 3', mRNA sequence [BU618747]	hs|21q21.3	0.0002045	0.0852188	7.37372	0.662899	9.04426	0.225961	-1.67054	0.314135
A_23_P102351	CHST10	carbohydrate sulfotransferase 10	Homo sapiens carbohydrate sulfotransferase 10 (CHST10), mRNA [NM_004854]	hs|2q11.2	0.0002059	0.0852188	7.50162	0.614001	9.23786	0.473381	-1.73623	0.300152
A_33_P3228931	CASS4	Cas scaffolding protein family member 4	Homo sapiens Cas scaffolding protein family member 4 (CASS4), transcript variant 4, mRNA [NM_001164115]	hs|20q13.31	0.0002083	0.085375	10.3391	1.07771	12.7585	0.658196	-2.41938	0.186936
A_33_P3358158	CRYBB2P1	crystallin, beta B2 pseudogene 1	Homo sapiens crystallin, beta B2 pseudogene 1 (CRYBB2P1), transcript variant 1, non-coding RNA [NR_033733]	hs|22q11.23	0.0002159	0.0867858	10.8242	0.397908	12.5681	0.722122	-1.74394	0.298553
A_33_P3220410	0	0	BX107671 Soares_testis_NHT Homo sapiens cDNA clone IMAGp998M084458, mRNA sequence [BX107671]	hs|18q21.1	0.0002169	0.0867858	7.13466	0.983067	9.23653	0.304931	-2.10187	0.232956
A_23_P90612	MCM6	minichromosome maintenance complex component 6	Homo sapiens minichromosome maintenance complex component 6 (MCM6), mRNA [NM_005915]	hs|2q21.3	0.0002205	0.0867858	7.70354	0.634	5.9576	0.475069	1.74594	3.35414
A_33_P3228573	ASPSCR1	alveolar soft part sarcoma chromosome region, candidate 1	Homo sapiens alveolar soft part sarcoma chromosome region, candidate 1 (ASPSCR1), transcript variant 2, mRNA [NM_001251888]	hs|17q25.3	0.0002215	0.0867858	11.2575	0.543811	12.9435	0.522197	-1.68608	0.31077
A_21_P0009706	XLOC_013036	0	BROAD Institute lincRNA (XLOC_013036), lincRNA [TCONS_00026984]	hs|19q12	0.0002271	0.0867858	8.11085	0.351617	9.62036	0.503957	-1.50951	0.351232
A_19_P00321658	LOC100131551	uncharacterized LOC100131551	Homo sapiens uncharacterized LOC100131551 (LOC100131551), non-coding RNA [NR_024480]	hs|3q29	0.0002273	0.0867858	10.4568	1.04331	12.8121	0.663389	-2.3553	0.195427
A_21_P0008387	XLOC_010931	0	BROAD Institute lincRNA (XLOC_010931), lincRNA [TCONS_00022629]	hs|14q32.2	0.0002278	0.0867858	8.936	1.39496	11.7257	0.567229	-2.78972	0.144615
A_33_P3332982	0	0	immunoglobulin lambda variable 7-46 (gene/pseudogene) [Source:HGNC Symbol;Acc:5930] [ENST00000390295]	hs|22q11.22	0.000228	0.0867858	8.69476	0.534322	10.3258	0.463869	-1.63106	0.32285
A_33_P3349495	TTTY16	testis-specific transcript, Y-linked 16 (non-protein coding)	Homo sapiens testis-specific transcript, Y-linked 16 (non-protein coding) (TTTY16), non-coding RNA [NR_001552]	hs|Yp11.2	0.0002332	0.0875288	6.94251	0.605848	8.56827	0.333556	-1.62576	0.324039
A_33_P3237819	0	0	0	hs|19q13.12	0.0002391	0.0875288	8.11139	0.350451	9.48516	0.311936	-1.37377	0.385882
A_23_P20823	WDR34	WD repeat domain 34	Homo sapiens WD repeat domain 34 (WDR34), mRNA [NM_052844]	hs|9q34.11	0.0002395	0.0875288	7.49373	0.572751	9.47602	0.848852	-1.98229	0.253088
A_33_P3228732	LOC100131551	uncharacterized LOC100131551	Homo sapiens uncharacterized LOC100131551 (LOC100131551), non-coding RNA [NR_024480]	hs|3q29	0.0002395	0.0875288	10.6446	1.03402	12.9757	0.664854	-2.33112	0.198729
A_23_P143559	CLTCL1	clathrin, heavy chain-like 1	Homo sapiens clathrin, heavy chain-like 1 (CLTCL1), transcript variant 1, mRNA [NM_007098]	hs|22q11.21	0.0002426	0.0875288	10.0471	1.10786	12.3375	0.411856	-2.29045	0.204411
A_23_P41246	MFSD10	major facilitator superfamily domain containing 10	Homo sapiens major facilitator superfamily domain containing 10 (MFSD10), transcript variant 1, mRNA [NM_001120]	hs|4p16.3	0.0002482	0.0875288	9.34114	0.557618	10.9922	0.482377	-1.65109	0.3184
A_21_P0006713	XLOC_008652	0	Q7WVU3_ACTPL (Q7WVU3) Collagen adhesin (Fragment), partial (5%) [THC2757563]	hs|10q26.13	0.0002509	0.0875288	7.14924	1.01024	9.43566	0.660707	-2.28642	0.204984
A_23_P73632	NR0B1	nuclear receptor subfamily 0, group B, member 1	Homo sapiens nuclear receptor subfamily 0, group B, member 1 (NR0B1), mRNA [NM_000475]	hs|Xp21.2	0.0002549	0.0875288	7.47056	0.585928	9.13458	0.466688	-1.66401	0.31556
A_21_P0009086	LOC400550	uncharacterized LOC400550	Homo sapiens uncharacterized LOC400550 (LOC400550), transcript variant 1, non-coding RNA [NR_033925]	hs|16q24.1	0.0002559	0.0875288	8.23519	0.560107	9.89314	0.496942	-1.65796	0.316888
A_33_P3405754	CEP104	centrosomal protein 104kDa	centrosomal protein 104kDa [Source:HGNC Symbol;Acc:24866] [ENST00000378223]	hs|1p36.32	0.0002577	0.0875288	8.07756	0.344788	9.42818	0.296357	-1.35062	0.392124
A_33_P3394972	OSBPL5	oxysterol binding protein-like 5	Homo sapiens oxysterol binding protein-like 5 (OSBPL5), transcript variant 1, mRNA [NM_020896]	hs|11p15.4	0.0002578	0.0875288	7.36983	0.388494	9.12039	0.768431	-1.75057	0.297185
A_33_P3211679	TSPAN11	tetraspanin 11	Homo sapiens tetraspanin 11 (TSPAN11), mRNA [NM_001080509]	hs|12p11.21	0.0002616	0.0875288	8.32248	0.531572	9.94797	0.494891	-1.62549	0.3241
A_33_P3232393	LOC100128818	LPEQ6126	PREDICTED: Homo sapiens LPEQ6126 (LOC100128818), miscRNA [XR_109738]	hs|22q13.31	0.0002628	0.0875288	7.01463	0.773191	8.81816	0.346713	-1.80354	0.286471
A_33_P3312819	IGF2-AS	insulin-like growth factor 2 antisense (non-protein coding)	Homo sapiens insulin-like growth factor 2 antisense (non-protein coding) (IGF2-AS), transcript variant 1, non-coding RNA [NR_028044]	hs|11p15.5	0.0002654	0.0875288	8.09799	0.623411	9.66455	0.181773	-1.56655	0.337614
A_33_P3233318	LOC442366	uncharacterized LOC442366	PREDICTED: Homo sapiens hypothetical protein LOC442366 (LOC442366), mRNA [XM_001714957]	hs|7q36.3	0.0002708	0.0875288	8.18162	0.769749	10.0328	0.461647	-1.85117	0.277168
A_21_P0008225	XLOC_010736	0	BROAD Institute lincRNA (XLOC_010736), lincRNA [TCONS_00022128]	hs|13q34	0.0002713	0.0875288	8.49362	0.492785	10.0704	0.484532	-1.5768	0.335224
A_33_P3340490	FLJ46906	uncharacterized LOC441172	Homo sapiens uncharacterized LOC441172 (FLJ46906), non-coding RNA [NR_033896]	hs|6q24.1	0.0002717	0.0875288	11.2126	0.273739	12.4979	0.275301	-1.28533	0.410276
A_33_P3349036	LOC100133612	uncharacterized LOC100133612	Homo sapiens uncharacterized LOC100133612 (LOC100133612), non-coding RNA [NR_024455]	hs|1p36.32	0.0002731	0.0875288	7.29255	0.614092	8.84819	0.197754	-1.55564	0.340178
A_33_P3399864	ZNF792	zinc finger protein 792	Homo sapiens zinc finger protein 792 (ZNF792), mRNA [NM_175872]	hs|19q13.11	0.0002737	0.0875288	7.77224	0.661016	9.5902	0.597539	-1.81795	0.283623
A_33_P3209135	0	0	0	hs|6q27	0.0002747	0.0875288	8.38243	0.650507	9.98009	0.204248	-1.59766	0.330412
A_21_P0003270	XLOC_002958	0	BROAD Institute lincRNA (XLOC_002958), lincRNA [TCONS_00007058]	hs|3q27.3	0.0002783	0.0875288	7.42833	0.319754	8.89857	0.521653	-1.47024	0.360922
A_33_P3272169	CLIP2	CAP-GLY domain containing linker protein 2	Homo sapiens CAP-GLY domain containing linker protein 2 (CLIP2), transcript variant 1, mRNA [NM_003388]	hs|7q11.23	0.0002792	0.0875288	8.24981	0.799587	10.3089	0.725597	-2.05907	0.239971
A_33_P3542911	SNAR-C4	small ILF3/NF90-associated RNA C4	602076150F1 NIH_MGC_62 Homo sapiens cDNA clone IMAGE:4243164 5', mRNA sequence [BF570948]	0	0.0002816	0.0875288	9.78197	0.676036	11.8935	0.924959	-2.1115	0.231406
A_23_P121282	TMEM89	transmembrane protein 89	Homo sapiens transmembrane protein 89 (TMEM89), mRNA [NM_001008269]	hs|3p21.31	0.0002818	0.0875288	7.76046	0.43588	9.25356	0.441943	-1.4931	0.355249
A_33_P3802146	0	0	Homo sapiens cDNA FLJ16301 fis, clone PLACE7000333. [AK131313]	hs|10q11.21	0.0002831	0.0875288	12.5727	0.480701	14.1027	0.441339	-1.53001	0.346274
A_21_P0003451	XLOC_003907	0	Q8NHT0_HUMAN (Q8NHT0) MGC32805 protein, partial (58%) [THC2520770]	hs|4p15.2	0.0002834	0.0875288	7.39997	0.797443	9.29053	0.489567	-1.89055	0.269703
A_24_P380311	CAMK2A	calcium/calmodulin-dependent protein kinase II alpha	Homo sapiens calcium/calmodulin-dependent protein kinase II alpha (CAMK2A), transcript variant 1, mRNA [NM_015981]	hs|5q32	0.0002873	0.0879729	6.48401	0.417324	7.91106	0.36448	-1.42704	0.371892
A_33_P3381191	FOXRED2	FAD-dependent oxidoreductase domain containing 2	Homo sapiens FAD-dependent oxidoreductase domain containing 2 (FOXRED2), transcript variant 1, mRNA [NM_024955]	hs|22q12.3	0.0002901	0.0879729	6.74029	0.318126	8.15149	0.453697	-1.4112	0.375998
A_23_P127460	SIPA1	signal-induced proliferation-associated 1	Homo sapiens signal-induced proliferation-associated 1 (SIPA1), transcript variant 1, mRNA [NM_153253]	hs|11q13.1	0.0002915	0.0879729	7.20067	0.734303	8.90891	0.275034	-1.70825	0.306032
A_33_P3298771	0	0	0	hs|11p15.4	0.0002945	0.0879729	7.16747	0.817847	9.08989	0.516363	-1.92242	0.263812
A_21_P0002357	XLOC_001871	0	BROAD Institute lincRNA (XLOC_001871), lincRNA [TCONS_00004033]	hs|2q35	0.0002951	0.0879729	9.72985	0.898524	11.7359	0.492373	-2.00609	0.248947
A_33_P3384058	WNT9A	wingless-type MMTV integration site family, member 9A	Homo sapiens wingless-type MMTV integration site family, member 9A (WNT9A), mRNA [NM_003395]	hs|1q42.13	0.0003043	0.0890779	7.72607	0.689609	9.53678	0.575434	-1.81071	0.285051
A_33_P3351150	PIEZO2	piezo-type mechanosensitive ion channel component 2	Homo sapiens piezo-type mechanosensitive ion channel component 2 (PIEZO2), mRNA [NM_022068]	hs|18p11.22	0.0003054	0.0890779	6.60161	0.568167	8.1768	0.401497	-1.57519	0.335598
A_21_P0011475	CHEK2	checkpoint kinase 2	Homo sapiens CHK2 checkpoint homolog (S. pombe) (CHEK2), transcript variant 3, mRNA [NM_001005735]	hs|22q12.1	0.0003073	0.0890779	8.25851	0.345108	6.979	0.183469	1.27951	2.42756
A_33_P3418597	GAS2L1	growth arrest-specific 2 like 1	Homo sapiens growth arrest-specific 2 like 1 (GAS2L1), transcript variant 3, mRNA [NM_152237]	hs|22q12.2	0.0003092	0.0890779	6.84811	0.538106	8.44332	0.484488	-1.59521	0.330974
A_21_P0008139	XLOC_010561	0	BROAD Institute lincRNA (XLOC_010561), lincRNA [TCONS_00021964]	hs|13q12.3	0.0003093	0.0890779	7.44701	1.00291	9.4958	0.303013	-2.04879	0.241687
A_23_P45338	EFHC2	EF-hand domain (C-terminal) containing 2	Homo sapiens EF-hand domain (C-terminal) containing 2 (EFHC2), mRNA [NM_025184]	hs|Xp11.3	0.0003122	0.0893325	8.72931	0.719083	10.515	0.496586	-1.7857	0.290035
A_21_P0006190	XLOC_007488	0	BROAD Institute lincRNA (XLOC_007488), lincRNA [TCONS_00016096]	hs|9q22.33	0.0003166	0.0899796	7.26358	0.596344	8.91363	0.489504	-1.65005	0.318628
A_21_P0012050	XLOC_l2_007835	0	0	hs|5q35.3	0.00032	0.0900302	7.81067	0.403274	6.4156	0.357328	1.39507	2.63001
A_33_P3241190	XRCC2	X-ray repair complementing defective repair in Chinese hamster cells 2	Homo sapiens X-ray repair complementing defective repair in Chinese hamster cells 2 (XRCC2), mRNA [NM_005431]	hs|7q36.1	0.0003213	0.0900302	11.0506	0.703382	12.7072	0.28232	-1.65661	0.317185
A_33_P3409575	0	0	Q8NEA3_HUMAN (Q8NEA3) LOC441476 protein, partial (54%) [THC2619216]	hs|9q34.3	0.0003231	0.0900302	9.48191	0.867831	11.4831	0.580989	-2.00117	0.249797
A_33_P3287073	LINC00469	long intergenic non-protein coding RNA 469	Homo sapiens long intergenic non-protein coding RNA 469 (LINC00469), non-coding RNA [NR_027146]	hs|17q25.1	0.0003276	0.090686	7.19297	0.533474	8.77219	0.482008	-1.57922	0.334663
A_21_P0011890	XLOC_l2_007834	0	0	hs|2q37.3	0.0003401	0.0929976	7.68551	1.06246	9.90008	0.554049	-2.21457	0.215451
A_33_P3411612	TMEM221	transmembrane protein 221	Homo sapiens transmembrane protein 221 (TMEM221), mRNA [NM_001190844]	hs|19p13.11	0.0003439	0.0929976	6.57897	0.291453	7.90622	0.391143	-1.32724	0.398529
A_24_P267293	SARM1	sterile alpha and TIR motif containing 1	Homo sapiens sterile alpha and TIR motif containing 1 (SARM1), mRNA [NM_015077]	hs|17q11.2	0.0003439	0.0929976	8.7191	0.766693	10.6255	0.630158	-1.90644	0.266749
A_23_P129556	IL4R	interleukin 4 receptor	Homo sapiens interleukin 4 receptor (IL4R), transcript variant 1, mRNA [NM_000418]	hs|16p12.1	0.0003468	0.0929976	9.40328	1.08196	7.22255	0.441646	2.18072	4.53381
A_33_P3248973	0	0	Homo sapiens cDNA FLJ46102 fis, clone TESTI2023386. [AK128820]	hs|19p13.2	0.0003469	0.0929976	8.80414	1.05024	10.9748	0.509267	-2.17068	0.222105
A_24_P101651	0	0	CSAG family, member 4 [Source:HGNC Symbol;Acc:20923] [ENST00000361201]	hs|Xq28	0.0003562	0.0948833	9.23251	0.945816	11.3913	0.713217	-2.15877	0.223947
A_33_P3664161	LOC388946	transmembrane protein ENSP00000343375	Homo sapiens transmembrane protein ENSP00000343375 (LOC388946), mRNA [NM_001145051]	hs|2p21	0.0003614	0.0948833	7.36183	0.961193	9.38135	0.452671	-2.01952	0.24664
A_24_P75158	PTAR1	protein prenyltransferase alpha subunit repeat containing 1	Homo sapiens protein prenyltransferase alpha subunit repeat containing 1 (PTAR1), mRNA [NM_001099666]	hs|9q21.12	0.0003649	0.0948833	7.69014	0.72065	9.42004	0.449491	-1.7299	0.301473
A_21_P0009722	XLOC_013093	0	BROAD Institute lincRNA (XLOC_013093), lincRNA [TCONS_00027052]	hs|19q13.31	0.000366	0.0948833	7.86451	0.519534	9.2718	0.191434	-1.40729	0.377018
A_33_P3327265	KIAA0748	KIAA0748	Homo sapiens KIAA0748 (KIAA0748), mRNA [NM_001098815]	hs|12q13.2	0.0003669	0.0948833	8.90306	1.13627	11.2198	0.601377	-2.31679	0.200714
A_33_P3305117	0	0	Homo sapiens cDNA FLJ35516 fis, clone SPLEN2000695. [AK092835]	hs|9p21.1	0.0003673	0.0948833	13.7387	0.848858	15.5899	0.39731	-1.85116	0.277169
A_23_P153628	YIF1B	Yip1 interacting factor homolog B (S. cerevisiae)	Homo sapiens Yip1 interacting factor homolog B (S. cerevisiae) (YIF1B), transcript variant 2, mRNA [NM_033557]	hs|19q13.2	0.0003737	0.0957214	9.41193	0.538727	10.9831	0.497247	-1.57118	0.336533
A_21_P0006066	XLOC_007643	0	603076822F1 NIH_MGC_119 Homo sapiens cDNA clone IMAGE:5168765 5', mRNA sequence [BI825881]	hs|9p24.1	0.000375	0.0957214	7.75774	0.233048	9.27984	0.686256	-1.52211	0.348178
A_21_P0005556	XLOC_006053	0	BROAD Institute lincRNA (XLOC_006053), lincRNA [TCONS_00014106]	hs|7p14.1	0.0003787	0.095952	9.48336	0.82649	11.3794	0.543937	-1.89606	0.268676
A_21_P0012071	XLOC_l2_008078	0	DA173998 BRAMY2 Homo sapiens cDNA clone BRAMY2037005 5', mRNA sequence [DA173998]	hs|2p13.3	0.0003862	0.095952	6.63418	0.183975	7.83451	0.291446	-1.20034	0.435174
A_21_P0005760	XLOC_006915	0	DA998032 T1ESE2 Homo sapiens cDNA clone T1ESE2002149 5', mRNA sequence [DA998032]	hs|8q24.13	0.0003867	0.095952	9.14505	0.320714	10.3582	0.117058	-1.21318	0.431317
A_23_P394395	JPH2	junctophilin 2	Homo sapiens junctophilin 2 (JPH2), transcript variant 1, mRNA [NM_020433]	hs|20q13.12	0.0003869	0.095952	8.15172	1.03942	10.2265	0.383264	-2.07481	0.237367
A_33_P3254670	0	0	UI-E-EJ1-ajb-m-22-0-UI.r1 UI-E-EJ1 Homo sapiens cDNA clone UI-E-EJ1-ajb-m-22-0-UI 5', mRNA sequence [BM930849]	hs|1p34.3	0.00039	0.095952	9.24596	1.07784	11.5184	0.678623	-2.27243	0.206981
A_33_P3332166	PRSS38	protease, serine, 38	Homo sapiens protease, serine, 38 (PRSS38), mRNA [NM_183062]	hs|1q42.13	0.0003904	0.095952	8.33546	1.02891	10.4333	0.473503	-2.09781	0.233613
A_23_P46412	SCNN1D	sodium channel, nonvoltage-gated 1, delta	Homo sapiens sodium channel, nonvoltage-gated 1, delta (SCNN1D), transcript variant 1, mRNA [NM_001130413]	hs|1p36.33	0.0003917	0.095952	8.83519	0.740169	10.5373	0.378321	-1.70212	0.307333
A_33_P3344451	C16orf13	chromosome 16 open reading frame 13	Homo sapiens chromosome 16 open reading frame 13 (C16orf13), transcript variant 1, mRNA [NM_032366]	hs|16p13.3	0.0003963	0.0965424	10.1582	0.447013	11.8672	0.770212	-1.70906	0.30586
A_21_P0006941	XLOC_008678	0	BROAD Institute lincRNA (XLOC_008678), lincRNA [TCONS_00018396]	hs|10q26.3	0.0004021	0.0968965	10.6445	0.97553	12.6769	0.491515	-2.03236	0.244455
A_21_P0002774	XLOC_002852	0	BROAD Institute lincRNA (XLOC_002852), lincRNA [TCONS_00005605]	hs|3q24	0.0004023	0.0968965	6.77298	0.283112	8.0554	0.362937	-1.28242	0.411104
A_23_P90722	PTPRN	protein tyrosine phosphatase, receptor type, N	Homo sapiens protein tyrosine phosphatase, receptor type, N (PTPRN), transcript variant 1, mRNA [NM_002846]	hs|2q35	0.0004175	0.0995919	8.38783	1.09533	10.641	0.639295	-2.25314	0.209768
A_23_P124427	NEK1	NIMA (never in mitosis gene a)-related kinase 1	Homo sapiens NIMA (never in mitosis gene a)-related kinase 1 (NEK1), transcript variant 2, mRNA [NM_012224]	hs|4q33	0.0004222	0.0995919	7.11748	0.529446	8.78853	0.670813	-1.67105	0.314024
A_33_P3236986	0	0	cytochrome P450, family 17, subfamily A, polypeptide 1 opposite strand [Source:HGNC Symbol;Acc:31671] [ENST00000369884]	hs|10q24.32	0.0004238	0.0995919	8.141	0.481164	9.75647	0.650355	-1.61547	0.326359
A_33_P3397161	0	0	SHANK2 antisense RNA 3 (non-protein coding) [Source:HGNC Symbol;Acc:25098] [ENST00000307548]	hs|11q13.4	0.0004261	0.0995919	9.22727	0.532138	10.7083	0.395669	-1.48106	0.358226
A_21_P0012341	PI4KAP1	phosphatidylinositol 4-kinase, catalytic, alpha pseudogene 1	BROAD Institute lincRNA (XLOC_l2_009464), lincRNA [TCONS_l2_00018327]	hs|22q11.21	0.0004274	0.0995919	7.60479	0.435041	8.95455	0.304717	-1.34977	0.392356
A_21_P0012269	XLOC_l2_009358	0	BROAD Institute lincRNA (XLOC_l2_009358), lincRNA [TCONS_l2_00017736]	hs|22q12.3	0.0004275	0.0995919	7.25916	0.769474	8.97334	0.368189	-1.71418	0.304775
A_33_P3334015	C17orf103	chromosome 17 open reading frame 103	Homo sapiens chromosome 17 open reading frame 103 (C17orf103), mRNA [NM_152914]	hs|17p11.2	0.0004327	0.10025	6.78716	0.61309	8.46111	0.585551	-1.67395	0.313394
A_19_P00320314	FLJ32255	uncharacterized LOC643977	PREDICTED: Homo sapiens hypothetical LOC643977 (FLJ32255), miscRNA [XR_108575]	hs|5p12	0.0004392	0.101199	7.97618	0.584219	9.51361	0.41824	-1.53743	0.3445
A_23_P415882	TIMM50	translocase of inner mitochondrial membrane 50 homolog (S. cerevisiae)	Homo sapiens translocase of inner mitochondrial membrane 50 homolog (S. cerevisiae) (TIMM50), nuclear gene encoding mitochondrial protein, mRNA [NM_001001563]	hs|19q13.2	0.0004431	0.101394	7.95529	0.461247	9.41777	0.476537	-1.46248	0.362869
A_23_P140384	CTSG	cathepsin G	Homo sapiens cathepsin G (CTSG), mRNA [NM_001911]	hs|14q12	0.0004448	0.101394	7.89727	0.965228	9.97286	0.632398	-2.07559	0.237238
A_33_P3331831	DKFZp451A211	DKFZp451A211 protein	PREDICTED: Homo sapiens DKFZp451A211 protein (DKFZp451A211), mRNA [XM_003403663]	hs|13q34	0.0004493	0.101854	8.18206	0.325493	9.67727	0.641705	-1.4952	0.354731
A_24_P237936	TCF23	transcription factor 23	Homo sapiens transcription factor 23 (TCF23), mRNA [NM_175769]	hs|2p23.3	0.0004536	0.101854	8.73294	0.682874	10.2884	0.234227	-1.55547	0.340218
A_24_P52887	ENDOU	endonuclease, polyU-specific	Homo sapiens endonuclease, polyU-specific (ENDOU), transcript variant 2, mRNA [NM_006025]	hs|12q13.11	0.000454	0.101854	7.84604	0.873625	9.85503	0.696752	-2.009	0.248446
A_23_P201483	MAPKAPK2	mitogen-activated protein kinase-activated protein kinase 2	Homo sapiens mitogen-activated protein kinase-activated protein kinase 2 (MAPKAPK2), transcript variant 1, mRNA [NM_004759]	hs|1q32.1	0.0004615	0.10301	7.78257	0.363869	9.39268	0.75037	-1.61011	0.327573
A_33_P3343727	CELA3A	chymotrypsin-like elastase family, member 3A	chymotrypsin-like elastase family, member 3A [Source:HGNC Symbol;Acc:15944] [ENST00000374663]	hs|1p36.12	0.0004696	0.104253	9.58193	0.546645	11.0938	0.454776	-1.51186	0.350659
