# Supplementary material for: Molecular signature of response to preoperative radiotherapy in locally advanced breast cancer
Source: Radiat Oncol. 2018 Oct 1;13:193. doi: 10.1186/s13014-018-1129-4 (PMC6167820; doi:10.1186/s13014-018-1129-4)
Supplement: Supplementary file 6 — Table S3. List of TaqMan Gene Expression Assays used for validation (XLSX 9 kb) [file 13014_2018_1129_MOESM6_ESM.xlsx]

## Sheet: Sheet1
Supplementary Table 3. List of TaqMan Gene Expression Assays
List of TaqMan® Gene Expression Assays:
Gene Symbol	Amplicon Length	Assay ID	Dye/Size	Catalog Number
ACTB	63	Hs01060665_g1	FAM/250rnx	4331182
CHEK2	109	Hs00200485_m1	FAM/250rnx	4331182
XRCC2	106	Hs03044154_m1	FAM/250rnx	4331182
MCM6	89	Hs00962413_m1	FAM/360rnx	4351372
MAP3K4	109	Hs00245958_m1	FAM/250rnx	4331182
MMP14	92	Hs01037009_g1	FAM/250rnx	4331182
APOA1	60	Hs00985000_g1	FAM/250rnx	4331182
WHSC1L1	67	Hs00900604_m1	FAM/360rnx	4351372
IDO1	66	Hs00984148_m1	FAM/250rnx	4331182
ST3GAL-4	59	Hs00920871_m1	FAM/250rnx	4331182
A1CF	72	Hs00205840_m1	FAM/250rnx	4331182
